# Supplementary material for: First records of three Nematocarcinus species (Crustacea, Decapoda, Nematocarcinidae) in the deep-waters of the north-western Pacific
Source: Biodivers Data J. 2022 Nov 7;10:e95101. doi: 10.3897/BDJ.10.e95101 (PMC9836412; doi:10.3897/BDJ.10.e95101)
Supplement: XML Treatment for Nematocarcinus evansi [file BDJ.10.e95101-treatment1.xml]

<!DOCTYPE tp:taxon-treatment
  PUBLIC "-//TaxonX//DTD Taxonomic Treatment Publishing DTD v0 20100105//EN" "tax-treatment-NSO.dtd">
<tp:taxon-treatment xmlns:tp="http://www.plazi.org/taxpub"><tp:treatment-meta><mixed-citation publication-type="journal"><person-group><name><surname>Gan</surname><given-names>Zhibin</given-names></name><name><surname>Li</surname><given-names>Xinzheng</given-names></name></person-group><article-title>First records of three <italic><tp:taxon-name><tp:taxon-name-part taxon-name-part-type="genus" reg="Nematocarcinus">Nematocarcinus</tp:taxon-name-part></tp:taxon-name></italic> species (<tp:taxon-name><tp:taxon-name-part taxon-name-part-type="subphylum">Crustacea</tp:taxon-name-part></tp:taxon-name>, <tp:taxon-name><tp:taxon-name-part taxon-name-part-type="order">Decapoda</tp:taxon-name-part></tp:taxon-name>, <tp:taxon-name><tp:taxon-name-part taxon-name-part-type="family">Nematocarcinidae</tp:taxon-name-part></tp:taxon-name>) in the deep-waters of the north-western Pacific</article-title><source>Biodivers Data J</source><day>07</day><month>11</month><year>2022</year><volume>10</volume><pub-id pub-id-type="doi">10.3897/BDJ.10.e95101</pub-id></mixed-citation></tp:treatment-meta><tp:nomenclature><tp:taxon-name>
            <object-id xmlns:xlink="http://www.w3.org/1999/xlink" content-type="arpha" xlink:type="simple">0F10EE96-A529-5E40-9109-F52D13206252</object-id>
            <tp:taxon-name-part taxon-name-part-type="genus">Nematocarcinus</tp:taxon-name-part>
            <tp:taxon-name-part taxon-name-part-type="species">evansi</tp:taxon-name-part>
            <object-id xmlns:xlink="http://www.w3.org/1999/xlink" xlink:type="simple" object-id-type="Other URL">https://www.marinespecies.org/aphia.php?p=taxdetails&amp;id=514308</object-id>
          </tp:taxon-name><tp:taxon-authority>Burukovsky, 2000</tp:taxon-authority><tp:nomenclature-citation-list><tp:nomenclature-citation><tp:taxon-name>
                <tp:taxon-name-part taxon-name-part-type="genus" reg="Nematocarcinus">Nematocarcinus</tp:taxon-name-part>
                <tp:taxon-name-part taxon-name-part-type="species" reg="evansi">evansi</tp:taxon-name-part>
              </tp:taxon-name><comment>: <xref ref-type="bibr" rid="B8134805">Burukovsky (2000e)</xref>, p. 1291, fig. 2; <xref ref-type="bibr" rid="B8134850">Burukovsky (2003)</xref>, p. 85–87, fig. 23; <xref ref-type="bibr" rid="B8134894">Burukovsky (2012)</xref>, p. 107–108, fig. 34.</comment></tp:nomenclature-citation></tp:nomenclature-citation-list></tp:nomenclature><tp:treatment-sec sec-type="materials"><title>Materials</title><list list-type="alpha-lower" list-content="occurrences"><list-item><p><bold>Type status:</bold> <named-content xmlns:xlink="http://www.w3.org/1999/xlink" content-type="dwc:typeStatus" xlink:type="simple">Other material</named-content>. <bold>Occurrence:</bold> individualCount: <named-content xmlns:xlink="http://www.w3.org/1999/xlink" content-type="dwc:individualCount" xlink:type="simple">1</named-content>; sex: <named-content xmlns:xlink="http://www.w3.org/1999/xlink" content-type="dwc:sex" xlink:type="simple">female</named-content>; lifeStage: <named-content xmlns:xlink="http://www.w3.org/1999/xlink" content-type="dwc:lifeStage" xlink:type="simple">adult (CL 29.5 mm)</named-content>; reproductiveCondition: <named-content xmlns:xlink="http://www.w3.org/1999/xlink" content-type="dwc:reproductiveCondition" xlink:type="simple">non-reproductive</named-content>; establishmentMeans: <named-content xmlns:xlink="http://www.w3.org/1999/xlink" content-type="dwc:establishmentMeans" xlink:type="simple">wild</named-content>; preparations: <named-content xmlns:xlink="http://www.w3.org/1999/xlink" content-type="dwc:preparations" xlink:type="simple">damaged animal (ETOH), DNA extract</named-content>; disposition: <named-content xmlns:xlink="http://www.w3.org/1999/xlink" content-type="dwc:disposition" xlink:type="simple">in collection</named-content>; associatedSequences: <named-content xmlns:xlink="http://www.w3.org/1999/xlink" content-type="dwc:associatedSequences" xlink:type="simple"><ext-link ext-link-type="uri" xlink:href="https://www.ncbi.nlm.nih.gov/nuccore/OP093562" xlink:type="simple">OP093562</ext-link>, <ext-link ext-link-type="uri" xlink:href="https://www.ncbi.nlm.nih.gov/nuccore/OP093563" xlink:type="simple">OP093563</ext-link></named-content>; occurrenceID: <named-content xmlns:xlink="http://www.w3.org/1999/xlink" content-type="dwc:occurrenceID" xlink:type="simple">C836B536-48AB-5983-9712-5D897E11FE32</named-content>; <bold>Taxon:</bold> scientificNameID: <named-content xmlns:xlink="http://www.w3.org/1999/xlink" content-type="dwc:scientificNameID" xlink:type="simple">urn:lsid:marinespecies.org:taxname:514308</named-content>; scientificName: <named-content xmlns:xlink="http://www.w3.org/1999/xlink" content-type="dwc:scientificName" xlink:type="simple"><italic><tp:taxon-name><tp:taxon-name-part taxon-name-part-type="genus" reg="Nematocarcinus">Nematocarcinus</tp:taxon-name-part><tp:taxon-name-part taxon-name-part-type="species" reg="evansi">evansi</tp:taxon-name-part></tp:taxon-name></italic> Burukovsky, 2000</named-content>; order: <named-content xmlns:xlink="http://www.w3.org/1999/xlink" content-type="dwc:order" xlink:type="simple"><tp:taxon-name><tp:taxon-name-part taxon-name-part-type="order">Decapoda</tp:taxon-name-part></tp:taxon-name></named-content>; family: <named-content xmlns:xlink="http://www.w3.org/1999/xlink" content-type="dwc:family" xlink:type="simple"><tp:taxon-name><tp:taxon-name-part taxon-name-part-type="family">Nematocarcinidae</tp:taxon-name-part></tp:taxon-name></named-content>; genus: <named-content xmlns:xlink="http://www.w3.org/1999/xlink" content-type="dwc:genus" xlink:type="simple"><tp:taxon-name><tp:taxon-name-part taxon-name-part-type="genus">Nematocarcinus</tp:taxon-name-part></tp:taxon-name></named-content>; specificEpithet: <named-content xmlns:xlink="http://www.w3.org/1999/xlink" content-type="dwc:specificEpithet" xlink:type="simple"><italic><tp:taxon-name><tp:taxon-name-part taxon-name-part-type="genus" reg="Nematocarcinus"/><tp:taxon-name-part taxon-name-part-type="species" reg="evansi">evansi</tp:taxon-name-part></tp:taxon-name></italic></named-content>; taxonRank: <named-content xmlns:xlink="http://www.w3.org/1999/xlink" content-type="dwc:taxonRank" xlink:type="simple">species</named-content>; scientificNameAuthorship: <named-content xmlns:xlink="http://www.w3.org/1999/xlink" content-type="dwc:scientificNameAuthorship" xlink:type="simple">Burukovsky, 2000</named-content>; nomenclaturalCode: <named-content xmlns:xlink="http://www.w3.org/1999/xlink" content-type="dwc:nomenclaturalCode" xlink:type="simple">ICZN</named-content>; taxonomicStatus: <named-content xmlns:xlink="http://www.w3.org/1999/xlink" content-type="dwc:taxonomicStatus" xlink:type="simple">accepted</named-content>; <bold>Location:</bold> higherGeography: <named-content xmlns:xlink="http://www.w3.org/1999/xlink" content-type="dwc:higherGeography" xlink:type="simple">northwestern Pacific</named-content>; waterBody: <named-content xmlns:xlink="http://www.w3.org/1999/xlink" content-type="dwc:waterBody" xlink:type="simple">Pacific Ocean</named-content>; country: <named-content xmlns:xlink="http://www.w3.org/1999/xlink" content-type="dwc:country" xlink:type="simple">China</named-content>; countryCode: <named-content xmlns:xlink="http://www.w3.org/1999/xlink" content-type="dwc:countryCode" xlink:type="simple">China/CN</named-content>; locality: <named-content xmlns:xlink="http://www.w3.org/1999/xlink" content-type="dwc:locality" xlink:type="simple">the South China Sea</named-content>; verbatimDepth: <named-content xmlns:xlink="http://www.w3.org/1999/xlink" content-type="dwc:verbatimDepth" xlink:type="simple">734-736 m</named-content>; verbatimCoordinates: <named-content xmlns:xlink="http://www.w3.org/1999/xlink" content-type="dwc:verbatimCoordinates" xlink:type="simple"><named-content content-type="dwc:verbatimCoordinates" xlink:type="simple">15.72057°N, 110.77073°E</named-content></named-content>; <bold>Identification:</bold> identifiedBy: <named-content xmlns:xlink="http://www.w3.org/1999/xlink" content-type="dwc:identifiedBy" xlink:type="simple">Zhibin Gan</named-content>; dateIdentified: <named-content xmlns:xlink="http://www.w3.org/1999/xlink" content-type="dwc:dateIdentified" xlink:type="simple">12/12/2021</named-content>; identificationReferences: <named-content xmlns:xlink="http://www.w3.org/1999/xlink" content-type="dwc:identificationReferences" xlink:type="simple">Burukovsky 2000e, 2003, 2012</named-content>; identificationRemarks: <named-content xmlns:xlink="http://www.w3.org/1999/xlink" content-type="dwc:identificationRemarks" xlink:type="simple">another specimen (MBM189205, female, CL 17.5 mm), <italic><tp:taxon-name><tp:taxon-name-part taxon-name-part-type="genus" reg="Nematocarcinus">Nematocarcinus</tp:taxon-name-part><tp:taxon-name-part taxon-name-part-type="species" reg="undulatipes">undulatipes</tp:taxon-name-part></tp:taxon-name></italic> Spence Bate, 1888, was collected at the same sampling station and compared with <italic><tp:taxon-name><tp:taxon-name-part taxon-name-part-type="genus" reg="Nematocarcinus">Nematocarcinus</tp:taxon-name-part><tp:taxon-name-part taxon-name-part-type="species" reg="evansi">evansi</tp:taxon-name-part></tp:taxon-name></italic> Burukovsky, 2000</named-content>; <bold>Event:</bold> samplingProtocol: <named-content xmlns:xlink="http://www.w3.org/1999/xlink" content-type="dwc:samplingProtocol" xlink:type="simple">Agassiz trawl</named-content>; eventDate: <named-content xmlns:xlink="http://www.w3.org/1999/xlink" content-type="dwc:eventDate" xlink:type="simple">13/06/2020</named-content>; fieldNumber: <named-content xmlns:xlink="http://www.w3.org/1999/xlink" content-type="dwc:fieldNumber" xlink:type="simple">St. AT-S58</named-content>; fieldNotes: <named-content xmlns:xlink="http://www.w3.org/1999/xlink" content-type="dwc:fieldNotes" xlink:type="simple">Coll. Xu</named-content>; <bold>Record Level:</bold> language: <named-content xmlns:xlink="http://www.w3.org/1999/xlink" content-type="dwc:language" xlink:type="simple">en</named-content>; collectionID: <named-content xmlns:xlink="http://www.w3.org/1999/xlink" content-type="dwc:collectionID" xlink:type="simple">MBM189203</named-content>; institutionCode: <named-content xmlns:xlink="http://www.w3.org/1999/xlink" content-type="dwc:institutionCode" xlink:type="simple">Marine Biological Museum of the Chinese Academy of Sciences (MBM)</named-content></p></list-item></list></tp:treatment-sec><tp:treatment-sec sec-type="Description"><title>Description</title><p>Body robust, integument hard, surface smooth, shiny. Rostrum straight, slightly over-reaching distal end of antennular peduncle, reaching mid-length of scaphocerite; 0.34 times as long as carapace (Fig. <xref ref-type="fig" rid="F8134690">1</xref>A and Fig. <xref ref-type="fig" rid="F8134696">2</xref>A); dorsal margin armed with seven articulated teeth (an additional small tooth under proximal fifth tooth), including four on rostrum proper and three on carapace posterior to orbital margin; space between teeth increasing distally, distance from apex to distal tooth longest, about one-third of its length; ventral margin armed with one small subdistal tooth (Fig. <xref ref-type="fig" rid="F8134690">1</xref>A). Antennal and pterygostomian teeth well developed.</p><p>Eyes normally developed; cornea wider than eye stalk.</p><p>Third maxilliped not reaching distal end of scaphocerite; ultimate segment 0.71 times as long as penultimate segment, not markedly broadened at middle, armed with four apical spinules; antepenultimate segment shorter than distal two segments combined, armed with 4–6 spines on lateral margin and two distal spines; exopod slightly shorter than antepenultimate segment.</p><p>First pereiopod slender, over-reaching the end of scaphocerite by distal half-length of carpus. Ischium of first pereiopod with four ventrolateral spines, merus unarmed; ischium of third pereiopod with one distolateral spine. Other pereiopods lost.</p><p>Posterodorsal margin of third pleomere rounded, continuation of its sides forming an angle of about 120° (Fig. <xref ref-type="fig" rid="F8134690">1</xref>B). Pleura of fifth pleomere without bump on inner sides, terminating by a sharp tooth curved downwards in left side (Fig. <xref ref-type="fig" rid="F8134690">1</xref>C), a small spine present under distal tooth on the right side (Fig. <xref ref-type="fig" rid="F8134690">1</xref>D).</p><p>Ventral organ at sixth pleomere formed by two single rows of long plumose setae and two spots; setae rows cambered in front half and nearly parallel in distal half, extending to front of spots; spots 1.96–2.01 times as long as wide, distance between spots about 1.04 times spots width (Fig. <xref ref-type="fig" rid="F8134690">1</xref>E).</p><p>Telson armed with nine pairs of dorsolateral spines, two pairs of distal spines and a pair of accessory spines in middle of telson (Fig. <xref ref-type="fig" rid="F8134690">1</xref>F).</p><p>Colour, bright red (Fig. <xref ref-type="fig" rid="F8134696">2</xref>A).</p></tp:treatment-sec><tp:treatment-sec sec-type="Distribution"><title>Distribution</title><p>Previously only known from the waters of south-western Australia (<named-content xmlns:xlink="http://www.w3.org/1999/xlink" content-type="dwc:verbatimCoordinates" xlink:type="simple">20°16'03''S, 113°13'05''E</named-content>), the Indian Ocean, at depths from 913–916 m (<xref ref-type="bibr" rid="B8134805">Burukovsky 2000e</xref>, <xref ref-type="bibr" rid="B8134894">Burukovsky 2012</xref>). Presently recorded from the South China Sea, the Pacific Ocean.</p></tp:treatment-sec><tp:treatment-sec sec-type="Remarks"><title>Remarks</title><p>The present material is consistent with the original description of <italic><tp:taxon-name><tp:taxon-name-part taxon-name-part-type="genus" reg="Nematocarcinus">N.</tp:taxon-name-part><tp:taxon-name-part taxon-name-part-type="species" reg="evansi">evansi</tp:taxon-name-part></tp:taxon-name></italic> (<xref ref-type="bibr" rid="B8134805">Burukovsky 2000e</xref>, <xref ref-type="bibr" rid="B8134894">Burukovsky 2012</xref>), especially the features of the rostrum and distoventral organ. Small differences were also observed: the South China Sea sample has a sub-spine under the proximal fifth tooth of the rostrum and distal tooth of the right pleura of the fifth pleomere. However, these should be considered individual variations. A slender specimen (MBM189205, female, CL 17.5 mm) was collected at the same sampling station, but its rostrum was broken (Fig. <xref ref-type="fig" rid="F8134690">1</xref>G–H Fig. <xref ref-type="fig" rid="F8134696">2</xref>B). It closely resembles <italic><tp:taxon-name><tp:taxon-name-part taxon-name-part-type="genus" reg="Nematocarcinus">N.</tp:taxon-name-part><tp:taxon-name-part taxon-name-part-type="species" reg="evansi">evansi</tp:taxon-name-part></tp:taxon-name></italic> apart from its distoventral organ, which is most like that of <italic><tp:taxon-name><tp:taxon-name-part taxon-name-part-type="genus" reg="Nematocarcinus">N.</tp:taxon-name-part><tp:taxon-name-part taxon-name-part-type="species" reg="undulatipes">undulatipes</tp:taxon-name-part></tp:taxon-name></italic> Spence Bate, 1888. According to <xref ref-type="bibr" rid="B8134894">Burukovsky (2012)</xref>, the only difference between <italic><tp:taxon-name><tp:taxon-name-part taxon-name-part-type="genus" reg="Nematocarcinus">N.</tp:taxon-name-part><tp:taxon-name-part taxon-name-part-type="species" reg="evansi">evansi</tp:taxon-name-part></tp:taxon-name></italic> and <italic><tp:taxon-name><tp:taxon-name-part taxon-name-part-type="genus" reg="Nematocarcinus">N.</tp:taxon-name-part><tp:taxon-name-part taxon-name-part-type="species" reg="undulatipes">undulatipes</tp:taxon-name-part></tp:taxon-name></italic> is that the latter has the distance between spots of a half-spot width and the unparallel setae rows (distal part) of the distoventral organ in the sixth pleomere. The slender specimen was consistent with this and, thus, was identified as <italic><tp:taxon-name><tp:taxon-name-part taxon-name-part-type="genus" reg="Nematocarcinus">N.</tp:taxon-name-part><tp:taxon-name-part taxon-name-part-type="species" reg="undulatipes">undulatipes</tp:taxon-name-part></tp:taxon-name></italic>, which was previously recorded in the South China Sea (<xref ref-type="bibr" rid="B8198369">Liu 2008</xref>). Furthermore, the COI genetic distance between these two specimens is 13.6%, only slightly less than the average genetic divergence of genus <italic><tp:taxon-name><tp:taxon-name-part taxon-name-part-type="genus" reg="Nematocarcinus">Nematocarcinus</tp:taxon-name-part></tp:taxon-name></italic> (16.0%, n = 20). Partial sequences of the COI and 16S rRNA genes of these two samples were deposited in GenBank for future research (<ext-link xmlns:xlink="http://www.w3.org/1999/xlink" ext-link-type="uri" xlink:href="https://www.ncbi.nlm.nih.gov/nuccore/OP093562" xlink:type="simple">OP093562</ext-link>, <ext-link xmlns:xlink="http://www.w3.org/1999/xlink" ext-link-type="uri" xlink:href="https://www.ncbi.nlm.nih.gov/nuccore/OP093563" xlink:type="simple">OP093563</ext-link>, <ext-link xmlns:xlink="http://www.w3.org/1999/xlink" ext-link-type="uri" xlink:href="https://www.ncbi.nlm.nih.gov/nuccore/OP089179" xlink:type="simple">OP089179</ext-link>, <ext-link xmlns:xlink="http://www.w3.org/1999/xlink" ext-link-type="uri" xlink:href="https://www.ncbi.nlm.nih.gov/nuccore/OP089180" xlink:type="simple">OP089180</ext-link>).</p></tp:treatment-sec><tp:treatment-sec><!--Section generated to contain objects referenced in tp:taxon-treatment.--><fig id="F8134690" position="float" orientation="portrait"><object-id xmlns:xlink="http://www.w3.org/1999/xlink" content-type="arpha" xlink:type="simple">730C72AC-4BC8-50D0-B738-505E9C6A781A</object-id><object-id xmlns:xlink="http://www.w3.org/1999/xlink" content-type="doi" xlink:type="simple">10.3897/BDJ.10.e95101.figure1</object-id><label>Figure 1.</label><caption><p><italic><tp:taxon-name><tp:taxon-name-part taxon-name-part-type="genus" reg="Nematocarcinus">Nematocarcinus</tp:taxon-name-part><tp:taxon-name-part taxon-name-part-type="species" reg="evansi">evansi</tp:taxon-name-part></tp:taxon-name></italic> Burukovsky, 2000, MBM189203, female (<bold>A–F)</bold> <italic><tp:taxon-name><tp:taxon-name-part taxon-name-part-type="genus" reg="Nematocarcinus">N.</tp:taxon-name-part><tp:taxon-name-part taxon-name-part-type="species" reg="undulatipes">undulatipes</tp:taxon-name-part></tp:taxon-name></italic> Spence Bate, 1888, MBM189205, female (<bold>G–H)</bold>. <bold>A</bold> anterior part of carapace and cephalic appendages, lateral view; <bold>B</bold> pleomere 3–4, dorsal view; <bold>C</bold> left pleura of fifth pleomere, lateral view; <bold>D</bold> right pleura of fifth pleomere, lateral view; <bold>E</bold> sixth abdominal somite, ventral view; <bold>F</bold> telson, dorsal view; <bold>G</bold> rostrum, lateral view; <bold>H</bold> distoventral organ, ventral view. Scales: 1.0 mm.</p></caption><graphic xmlns:xlink="http://www.w3.org/1999/xlink" xlink:href="bdj-10-e95101-g001.jpg" position="float" id="oo_740913.jpg" orientation="portrait" xlink:type="simple"><uri content-type="original_file" xlink:type="simple">https://binary.pensoft.net/fig/740913</uri></graphic></fig><fig id="F8134696" position="float" orientation="portrait"><object-id xmlns:xlink="http://www.w3.org/1999/xlink" content-type="arpha" xlink:type="simple">C9F46E45-5E2D-505E-B382-72B08ECD138E</object-id><object-id xmlns:xlink="http://www.w3.org/1999/xlink" content-type="doi" xlink:type="simple">10.3897/BDJ.10.e95101.figure2</object-id><label>Figure 2.</label><caption><p>Photographs: <bold>A</bold> <italic><tp:taxon-name><tp:taxon-name-part taxon-name-part-type="genus" reg="Nematocarcinus">Nematocarcinus</tp:taxon-name-part><tp:taxon-name-part taxon-name-part-type="species" reg="evansi">evansi</tp:taxon-name-part></tp:taxon-name></italic> Burukovsky, 2000, MBM189203, female; <bold>B</bold> <italic><tp:taxon-name><tp:taxon-name-part taxon-name-part-type="genus" reg="Nematocarcinus">Nematocarcinus</tp:taxon-name-part><tp:taxon-name-part taxon-name-part-type="species" reg="undulatipes">undulatipes</tp:taxon-name-part></tp:taxon-name></italic> Spence Bate, 1888, MBM189205, female; <bold>C</bold> <italic><tp:taxon-name><tp:taxon-name-part taxon-name-part-type="genus" reg="Nematocarcinus">Nematocarcinus</tp:taxon-name-part><tp:taxon-name-part taxon-name-part-type="species" reg="exilis">exilis</tp:taxon-name-part></tp:taxon-name></italic> (Spence Bate, 1888), SRSIO20080316, female; <bold>D</bold> <italic><tp:taxon-name><tp:taxon-name-part taxon-name-part-type="genus" reg="Nematocarcinus">Nematocarcinus</tp:taxon-name-part><tp:taxon-name-part taxon-name-part-type="species" reg="exilis">exilis</tp:taxon-name-part></tp:taxon-name></italic> (Spence Bate, 1888), SRSIO20080316, male.</p></caption><graphic xmlns:xlink="http://www.w3.org/1999/xlink" xlink:href="bdj-10-e95101-g002.jpg" position="float" id="oo_756727.jpg" orientation="portrait" xlink:type="simple"><uri content-type="original_file" xlink:type="simple">https://binary.pensoft.net/fig/756727</uri></graphic></fig></tp:treatment-sec><ref-list><ref id="B8134805"><element-citation xmlns:xlink="http://www.w3.org/1999/xlink" publication-type="article" xlink:type="simple"><person-group person-group-type="author"><name name-style="western"><surname>Burukovsky</surname><given-names>R. N.</given-names></name></person-group><year>2000</year><article-title>Taxonomy of shrimps of the genus <italic><tp:taxon-name><tp:taxon-name-part taxon-name-part-type="genus" reg="Nematocarcinus">Nematocarcinus</tp:taxon-name-part></tp:taxon-name></italic> (<tp:taxon-name><tp:taxon-name-part taxon-name-part-type="subphylum">Crustacea</tp:taxon-name-part></tp:taxon-name>, <tp:taxon-name><tp:taxon-name-part taxon-name-part-type="order">Decapoda</tp:taxon-name-part></tp:taxon-name>, <tp:taxon-name><tp:taxon-name-part taxon-name-part-type="family">Nematocarcinidae</tp:taxon-name-part></tp:taxon-name>). 7. Description of new species, <italic><tp:taxon-name><tp:taxon-name-part taxon-name-part-type="genus" reg="Nematocarcinus">N.</tp:taxon-name-part><tp:taxon-name-part taxon-name-part-type="species" reg="hanamuri">hanamuri</tp:taxon-name-part></tp:taxon-name></italic> and <italic><tp:taxon-name><tp:taxon-name-part taxon-name-part-type="genus" reg="Nematocarcinus">N.</tp:taxon-name-part><tp:taxon-name-part taxon-name-part-type="species" reg="evansi">evansi</tp:taxon-name-part></tp:taxon-name></italic>, from southwestern Australian waters</article-title><source>Zoologicheskii Zhurnal</source><volume>79</volume><fpage>1290</fpage><lpage>1293</lpage></element-citation></ref><ref id="B8134850"><element-citation xmlns:xlink="http://www.w3.org/1999/xlink" publication-type="book" xlink:type="simple"><person-group person-group-type="author"><name name-style="western"><surname>Burukovsky</surname><given-names>R. N.</given-names></name></person-group><year>2003</year><source>Shrimps of the family <tp:taxon-name><tp:taxon-name-part taxon-name-part-type="family">Nematocarcinidae</tp:taxon-name-part></tp:taxon-name></source><publisher-name>Kaliningrad Izdatelistovo KGGU</publisher-name><publisher-loc>Kaliningrad</publisher-loc><size units="page">250</size></element-citation></ref><ref id="B8134894"><element-citation xmlns:xlink="http://www.w3.org/1999/xlink" publication-type="book" xlink:type="simple"><person-group person-group-type="author"><name name-style="western"><surname>Burukovsky</surname><given-names>R. N.</given-names></name></person-group><year>2012</year><source>Deep sea shrimps of the family <tp:taxon-name><tp:taxon-name-part taxon-name-part-type="family">Nematocarcinidae</tp:taxon-name-part></tp:taxon-name>: history of study, systematic, distribution, and biology</source><publisher-name>Prospekt Nauki</publisher-name><publisher-loc>Sankt-Peterburg</publisher-loc><size units="page">288</size><uri xlink:type="simple">https://www.studentlibrary.ru/book/ISBN9785903090815.html</uri><isbn>978–5–903090-81-5</isbn></element-citation></ref><ref id="B8198369"><element-citation xmlns:xlink="http://www.w3.org/1999/xlink" publication-type="book" xlink:type="simple"><person-group person-group-type="author"><name name-style="western"><surname>Liu</surname><given-names>Ruiyu</given-names></name></person-group><year>2008</year><source>Checklist of Marine Biota of China Seas</source><publisher-name>Science Press</publisher-name><publisher-loc>Beijing</publisher-loc><size units="page">1267</size><isbn>978-7-03-023722-4</isbn></element-citation></ref></ref-list></tp:taxon-treatment>
