# Supplementary material for: First records of three Nematocarcinus species (Crustacea, Decapoda, Nematocarcinidae) in the deep-waters of the north-western Pacific
Source: Biodivers Data J. 2022 Nov 7;10:e95101. doi: 10.3897/BDJ.10.e95101 (PMC9836412; doi:10.3897/BDJ.10.e95101)
Supplement: XML Treatment for Nematocarcinus exilis [file BDJ.10.e95101-treatment2.xml]

<!DOCTYPE tp:taxon-treatment
  PUBLIC "-//TaxonX//DTD Taxonomic Treatment Publishing DTD v0 20100105//EN" "tax-treatment-NSO.dtd">
<tp:taxon-treatment xmlns:tp="http://www.plazi.org/taxpub"><tp:treatment-meta><mixed-citation publication-type="journal"><person-group><name><surname>Gan</surname><given-names>Zhibin</given-names></name><name><surname>Li</surname><given-names>Xinzheng</given-names></name></person-group><article-title>First records of three <italic><tp:taxon-name><tp:taxon-name-part taxon-name-part-type="genus" reg="Nematocarcinus">Nematocarcinus</tp:taxon-name-part></tp:taxon-name></italic> species (<tp:taxon-name><tp:taxon-name-part taxon-name-part-type="subphylum">Crustacea</tp:taxon-name-part></tp:taxon-name>, <tp:taxon-name><tp:taxon-name-part taxon-name-part-type="order">Decapoda</tp:taxon-name-part></tp:taxon-name>, <tp:taxon-name><tp:taxon-name-part taxon-name-part-type="family">Nematocarcinidae</tp:taxon-name-part></tp:taxon-name>) in the deep-waters of the north-western Pacific</article-title><source>Biodivers Data J</source><day>07</day><month>11</month><year>2022</year><volume>10</volume><pub-id pub-id-type="doi">10.3897/BDJ.10.e95101</pub-id></mixed-citation></tp:treatment-meta><tp:nomenclature><tp:taxon-name>
            <object-id xmlns:xlink="http://www.w3.org/1999/xlink" content-type="arpha" xlink:type="simple">FD94F682-BB81-560F-AF89-870D1CB81760</object-id>
            <tp:taxon-name-part taxon-name-part-type="genus">Nematocarcinus</tp:taxon-name-part>
            <tp:taxon-name-part taxon-name-part-type="species">exilis</tp:taxon-name-part>
            <object-id xmlns:xlink="http://www.w3.org/1999/xlink" xlink:type="simple" object-id-type="Other URL">https://www.marinespecies.org/aphia.php?p=taxdetails&amp;id=107574</object-id>
          </tp:taxon-name><tp:taxon-authority>(Spence Bate, 1888)</tp:taxon-authority><tp:nomenclature-citation-list><tp:nomenclature-citation><tp:taxon-name>
                <tp:taxon-name-part taxon-name-part-type="genus" reg="Stochasmus">Stochasmus</tp:taxon-name-part>
                <tp:taxon-name-part taxon-name-part-type="species" reg="exilis">exilis</tp:taxon-name-part>
              </tp:taxon-name><comment>: <xref ref-type="bibr" rid="B8134993">Spence-Bate (1888)</xref>, p. 822–824, pl. 82, fig. 14.</comment></tp:nomenclature-citation><tp:nomenclature-citation><tp:taxon-name>
                <tp:taxon-name-part taxon-name-part-type="genus" reg="Nematocarcinus">Nematocarcinus</tp:taxon-name-part>
                <tp:taxon-name-part taxon-name-part-type="species" reg="exilis">exilis</tp:taxon-name-part>
              </tp:taxon-name><comment>: <xref ref-type="bibr" rid="B8135024">Crosnier and Forest (1973)</xref>, p. 116–123, fig. 32d, e; 33d, e, f; <xref ref-type="bibr" rid="B8134733">Abello and Valladares (1988)</xref>, p. 100, fig. 4; <xref ref-type="bibr" rid="B8135006">Turkay (1998)</xref>, p. 1787–1794, fig. 2; <xref ref-type="bibr" rid="B8134894">Burukovsky (2012)</xref>, p. 108–112, fig. 35.</comment></tp:nomenclature-citation></tp:nomenclature-citation-list></tp:nomenclature><tp:treatment-sec sec-type="materials"><title>Materials</title><list list-type="alpha-lower" list-content="occurrences"><list-item><p><bold>Type status:</bold> <named-content xmlns:xlink="http://www.w3.org/1999/xlink" content-type="dwc:typeStatus" xlink:type="simple">Other material</named-content>. <bold>Occurrence:</bold> individualCount: <named-content xmlns:xlink="http://www.w3.org/1999/xlink" content-type="dwc:individualCount" xlink:type="simple">2</named-content>; sex: <named-content xmlns:xlink="http://www.w3.org/1999/xlink" content-type="dwc:sex" xlink:type="simple">1 female (DY59-I-ROV08), 1 male (DY59-I-ROV05)</named-content>; lifeStage: <named-content xmlns:xlink="http://www.w3.org/1999/xlink" content-type="dwc:lifeStage" xlink:type="simple">adult (female CL 21.0 mm, male CL 12.1 mm)</named-content>; reproductiveCondition: <named-content xmlns:xlink="http://www.w3.org/1999/xlink" content-type="dwc:reproductiveCondition" xlink:type="simple">non-reproductive</named-content>; establishmentMeans: <named-content xmlns:xlink="http://www.w3.org/1999/xlink" content-type="dwc:establishmentMeans" xlink:type="simple">wild</named-content>; preparations: <named-content xmlns:xlink="http://www.w3.org/1999/xlink" content-type="dwc:preparations" xlink:type="simple">whole animal (ETOH), DNA extract</named-content>; disposition: <named-content xmlns:xlink="http://www.w3.org/1999/xlink" content-type="dwc:disposition" xlink:type="simple">in collection</named-content>; associatedSequences: <named-content xmlns:xlink="http://www.w3.org/1999/xlink" content-type="dwc:associatedSequences" xlink:type="simple"><ext-link ext-link-type="uri" xlink:href="https://www.ncbi.nlm.nih.gov/nuccore/OP093560" xlink:type="simple">OP093560</ext-link>, <ext-link ext-link-type="uri" xlink:href="https://www.ncbi.nlm.nih.gov/nuccore/OP093561" xlink:type="simple">OP093561</ext-link>, <ext-link ext-link-type="uri" xlink:href="https://www.ncbi.nlm.nih.gov/nuccore/OP089177" xlink:type="simple">OP089177</ext-link>, <ext-link ext-link-type="uri" xlink:href="https://www.ncbi.nlm.nih.gov/nuccore/OP089178" xlink:type="simple">OP089178</ext-link></named-content>; occurrenceID: <named-content xmlns:xlink="http://www.w3.org/1999/xlink" content-type="dwc:occurrenceID" xlink:type="simple">6517D2A7-0EA0-5DCF-88CF-EBE8761F09E5</named-content>; <bold>Taxon:</bold> scientificNameID: <named-content xmlns:xlink="http://www.w3.org/1999/xlink" content-type="dwc:scientificNameID" xlink:type="simple">urn:lsid:marinespecies.org:taxname:107574</named-content>; scientificName: <named-content xmlns:xlink="http://www.w3.org/1999/xlink" content-type="dwc:scientificName" xlink:type="simple"><italic><tp:taxon-name><tp:taxon-name-part taxon-name-part-type="genus" reg="Nematocarcinus">Nematocarcinus</tp:taxon-name-part><tp:taxon-name-part taxon-name-part-type="species" reg="exilis">exilis</tp:taxon-name-part></tp:taxon-name></italic> (Spence-Bate, 1888)</named-content>; order: <named-content xmlns:xlink="http://www.w3.org/1999/xlink" content-type="dwc:order" xlink:type="simple"><tp:taxon-name><tp:taxon-name-part taxon-name-part-type="order">Decapoda</tp:taxon-name-part></tp:taxon-name></named-content>; family: <named-content xmlns:xlink="http://www.w3.org/1999/xlink" content-type="dwc:family" xlink:type="simple"><tp:taxon-name><tp:taxon-name-part taxon-name-part-type="family">Nematocarcinidae</tp:taxon-name-part></tp:taxon-name></named-content>; genus: <named-content xmlns:xlink="http://www.w3.org/1999/xlink" content-type="dwc:genus" xlink:type="simple"><tp:taxon-name><tp:taxon-name-part taxon-name-part-type="genus">Nematocarcinus</tp:taxon-name-part></tp:taxon-name></named-content>; specificEpithet: <named-content xmlns:xlink="http://www.w3.org/1999/xlink" content-type="dwc:specificEpithet" xlink:type="simple"><italic>exilis</italic></named-content>; scientificNameAuthorship: <named-content xmlns:xlink="http://www.w3.org/1999/xlink" content-type="dwc:scientificNameAuthorship" xlink:type="simple">(Spence Bate, 1888)</named-content>; taxonomicStatus: <named-content xmlns:xlink="http://www.w3.org/1999/xlink" content-type="dwc:taxonomicStatus" xlink:type="simple">accepted</named-content>; <bold>Location:</bold> higherGeography: <named-content xmlns:xlink="http://www.w3.org/1999/xlink" content-type="dwc:higherGeography" xlink:type="simple">northwestern Pacific</named-content>; waterBody: <named-content xmlns:xlink="http://www.w3.org/1999/xlink" content-type="dwc:waterBody" xlink:type="simple">Pacific Ocean</named-content>; locality: <named-content xmlns:xlink="http://www.w3.org/1999/xlink" content-type="dwc:locality" xlink:type="simple">the Kyushu-Palau Ridge area</named-content>; verbatimDepth: <named-content xmlns:xlink="http://www.w3.org/1999/xlink" content-type="dwc:verbatimDepth" xlink:type="simple">1956 m (DY59-I-ROV08), 2666 m (DY59-I-ROV05)</named-content>; verbatimCoordinates: <named-content xmlns:xlink="http://www.w3.org/1999/xlink" content-type="dwc:verbatimCoordinates" xlink:type="simple"><named-content content-type="dwc:verbatimCoordinates" xlink:type="simple">13.330868°N, 134.548018°E</named-content>(DY59-I-ROV08); <named-content content-type="dwc:verbatimCoordinates" xlink:type="simple">16.931303°N, 134.917863°E</named-content> (DY59-I-ROV08)</named-content>; <bold>Identification:</bold> identifiedBy: <named-content xmlns:xlink="http://www.w3.org/1999/xlink" content-type="dwc:identifiedBy" xlink:type="simple">Zhibin Gan</named-content>; dateIdentified: <named-content xmlns:xlink="http://www.w3.org/1999/xlink" content-type="dwc:dateIdentified" xlink:type="simple">06/08/2021</named-content>; identificationReferences: <named-content xmlns:xlink="http://www.w3.org/1999/xlink" content-type="dwc:identificationReferences" xlink:type="simple">Crosnier and Forest, 1973; Abello and Valladares, 1988; Turkay, 1998; Burukovsky, 2012</named-content>; <bold>Event:</bold> samplingProtocol: <named-content xmlns:xlink="http://www.w3.org/1999/xlink" content-type="dwc:samplingProtocol" xlink:type="simple">pipet of ROV</named-content>; eventDate: <named-content xmlns:xlink="http://www.w3.org/1999/xlink" content-type="dwc:eventDate" xlink:type="simple">20/07/2020, 02/08/2020</named-content>; fieldNumber: <named-content xmlns:xlink="http://www.w3.org/1999/xlink" content-type="dwc:fieldNumber" xlink:type="simple">St. DY59-I-ROV05, St. DY59-I-ROV08</named-content>; fieldNotes: <named-content xmlns:xlink="http://www.w3.org/1999/xlink" content-type="dwc:fieldNotes" xlink:type="simple">Coll. Gan</named-content>; <bold>Record Level:</bold> language: <named-content xmlns:xlink="http://www.w3.org/1999/xlink" content-type="dwc:language" xlink:type="simple">en</named-content>; collectionID: <named-content xmlns:xlink="http://www.w3.org/1999/xlink" content-type="dwc:collectionID" xlink:type="simple">SRSIO20080316</named-content>; institutionCode: <named-content xmlns:xlink="http://www.w3.org/1999/xlink" content-type="dwc:institutionCode" xlink:type="simple">Sample Repository of the Second Institute of Oceanography (SRSIO)</named-content></p></list-item></list></tp:treatment-sec><tp:treatment-sec sec-type="Description"><title>Description</title><p>Body moderately slender, integument moderately soft, surface smooth. Rostrum nearly straight, slightly upturned at tip and concave in middle. Rostrum of female specimen over-reaching distal end of antennular peduncle by one-third of its length, reaching to distal one-third of scaphocerite, about half-length of carapace (Fig. <xref ref-type="fig" rid="F8134692">3</xref>A and Fig. <xref ref-type="fig" rid="F8134696">2</xref>C); dorsal margin armed with 32 subequal teeth, including 23 on rostrum proper and nine on carapace posterior to orbital margin, distal four teeth basally sub-articulated, others all articulated; apex somewhat trifurcated (Fig. <xref ref-type="fig" rid="F8134692">3</xref>B); ventral margin unarmed. Rostrum of male specimen slightly over-reaching distal end of antennular peduncle, only reaching to mid-length of scaphocerite, about 0.37 times as long as carapace (Fig. <xref ref-type="fig" rid="F8134696">2</xref>D); dorsal margin armed with 25 subequal teeth, including 18 on rostrum proper and seven on carapace posterior to orbital margin, distal four teeth basally sub-articulated, others all articulated; apex bifid (Fig. <xref ref-type="fig" rid="F8134692">3</xref>C). Antennal and pterygostomian teeth well developed.</p><p>Eyes normally developed; cornea wider than eye stalk.</p><p>Third maxilliped reaching to distal quarter of scaphocerite; ultimate segment 0.76 times as long as penultimate segment, not markedly broadened at middle, armed with slender apical spinule; antepenultimate segment subequal in length to distal two segments combined, armed with 8–9 spines on lateral margin and two distal spines; exopod reaching to distal two-fifths of antepenultimate segment.</p><p>First pereiopod slender, overreaching end of scaphocerite by distal one-sixth of carpus; ischium with four ventrolateral spines, merus with 1–2 ventrolateral spines; ischium of second pereiopod with one distolateral spine, merus with 6–9 ventrolateral spines; ischium of third pereiopod with one distolateral spine, merus with 6–7 ventrolateral spines; ischium of fourth pereiopod with 0–1 distolateral spine, merus with 5–6 ventrolateral spines; ischium of fifth pereiopod unarmed, merus with 1–5 ventrolateral spines.</p><p>Posterodorsal margin of third pleomere rounded, continuation of its sides forming an angle slightly larger than 120° (Fig. <xref ref-type="fig" rid="F8134692">3</xref>D). Pleura of fifth pleomere with distinct bump on inner sides, terminating by a prominent tooth (Fig. <xref ref-type="fig" rid="F8134692">3</xref>E–F).</p><p>Ventral organ at sixth pleomere formed by two single rows of long plumose setae and two spots; setae rows nearly parallel, extending to end of spots; spots 2.47–2.61 times as long as wide, distance between spots about 2.05 times spots width (Fig. <xref ref-type="fig" rid="F8134692">3</xref>G).</p><p>Telson armed with seven pairs of dorsolateral spines, two pairs of distal spines, without accessory spine (Fig. <xref ref-type="fig" rid="F8134692">3</xref>H).</p><p>Colour, crimson red in female, faint red in male (Fig. <xref ref-type="fig" rid="F8134696">2</xref>C–D).</p></tp:treatment-sec><tp:treatment-sec sec-type="Distribution"><title>Distribution</title><p>Previously known in the eastern Atlantic from 62°17'N to Morocco and Canary Is-lands (900–2300 m) and the Mediterranean Sea at depths between 1033–4765 m. (<xref ref-type="bibr" rid="B8135024">Crosnier and Forest 1973</xref>, <xref ref-type="bibr" rid="B8135033">Burukovsky 2002b</xref>, <xref ref-type="bibr" rid="B8134984">Komai and Collins 2009</xref>, <xref ref-type="bibr" rid="B8134894">Burukovsky 2012</xref>). Presently recorded from the Kyushu-Palau Ridge, north-western Pacific.</p></tp:treatment-sec><tp:treatment-sec sec-type="Remarks"><title>Remarks</title><p>At present, approximately 74.5% of <italic><tp:taxon-name><tp:taxon-name-part taxon-name-part-type="genus" reg="Nematocarcinus">Nematocarcinus</tp:taxon-name-part></tp:taxon-name></italic> species occur in the Indo-west Pacific origin, but only three species, <italic><tp:taxon-name><tp:taxon-name-part taxon-name-part-type="genus" reg="Nematocarcinus">N.</tp:taxon-name-part><tp:taxon-name-part taxon-name-part-type="species" reg="ensifer">ensifer</tp:taxon-name-part></tp:taxon-name></italic> (SI Smith, 1882), <italic><tp:taxon-name><tp:taxon-name-part taxon-name-part-type="genus" reg="Nematocarcinus">N.</tp:taxon-name-part><tp:taxon-name-part taxon-name-part-type="species" reg="faxoni">faxoni</tp:taxon-name-part></tp:taxon-name></italic> Burukovsky, 2001 and <italic><tp:taxon-name><tp:taxon-name-part taxon-name-part-type="genus" reg="Nematocarcinus">N.</tp:taxon-name-part><tp:taxon-name-part taxon-name-part-type="species" reg="tenuipes">tenuipes</tp:taxon-name-part></tp:taxon-name></italic> (also occurring in the Indian Ocean), are distributed both in the Atlantic and Pacific Oceans (<xref ref-type="bibr" rid="B8134894">Burukovsky 2012</xref>). Under these conditions, we were hesitant to identify the present specimens as <italic><tp:taxon-name><tp:taxon-name-part taxon-name-part-type="genus" reg="Nematocarcinus">N.</tp:taxon-name-part><tp:taxon-name-part taxon-name-part-type="species" reg="exilis">exilis</tp:taxon-name-part></tp:taxon-name></italic> at first. However, the features of the present specimens, such as a relatively long rostrum extending beyond the distal end of the antennular peduncle, but falling short of the distal margin of the scaphocerite, continuation of the posterodorsal margin of the third pleomere forming an obtuse angle, pleura of the fifth pleomere with a distinct protuberance on inner sides and arrangement of the spots and setae rows of the distoventral organ, coincide with the re-descriptions of <italic><tp:taxon-name><tp:taxon-name-part taxon-name-part-type="genus" reg="Nematocarcinus">N.</tp:taxon-name-part><tp:taxon-name-part taxon-name-part-type="species" reg="exilis">exilis</tp:taxon-name-part></tp:taxon-name></italic> by <xref ref-type="bibr" rid="B8135033">Burukovsky (2002b)</xref> and <xref ref-type="bibr" rid="B8134894">Burukovsky (2012)</xref>. <xref ref-type="bibr" rid="B8134984">Komai and Collins (2009)</xref> reported a closely related species, <tp:taxon-name><tp:taxon-name-part taxon-name-part-type="genus" reg="Nematocarcinus">N.</tp:taxon-name-part><tp:taxon-name-part taxon-name-part-type="uncertainty-rank">sp. aff.</tp:taxon-name-part><tp:taxon-name-part taxon-name-part-type="species" reg="exilis">exilis</tp:taxon-name-part></tp:taxon-name> from the Manus Basin of the south-western Pacific, based on a subadult female. By comparison between the present specimens and the Manus specimen, a number of differences could be found, such as the characters of the rostrum (over-reaching distal end of antennular peduncle by one-third of its length in female, all dorsal teeth articulated or sub-articulated, rostrum apex trifurcated or bifid versus only reaching distal end of antennular peduncle in female, only posteriormost three dorsal teeth articulated, rostrum apex simple), the antepenultimate segment of the third maxilliped (8–9 lateral spines versus 12), the pleuron of the fifih pleomere (armed with prominent posteroventral tooth versus tiny posteroventral tooth), the telson (armed with seven pairs of dorsolateral spines versus five) and the most important, the distoventral organs of the sixth pleomere (setae rows extending to the distal end of spots versus only reaching the anterior ends of the spots), based on which <xref ref-type="bibr" rid="B8134894">Burukovsky (2012)</xref> considered the Manus specimen to be a novel species that differed from <italic><tp:taxon-name><tp:taxon-name-part taxon-name-part-type="genus" reg="Nematocarcinus">N.</tp:taxon-name-part><tp:taxon-name-part taxon-name-part-type="species" reg="exilis">exilis</tp:taxon-name-part></tp:taxon-name></italic>. In view of the differences discussed above, we agree with the inference of <xref ref-type="bibr" rid="B8134894">Burukovsky (2012)</xref> that the Manus specimen may represent a species unknown to science. However, just as <xref ref-type="bibr" rid="B8134984">Komai and Collins (2009)</xref> pointed out that the Manus specimen was a subadult female, more materials are need to clarify its taxonomic status. Partial sequences of COI and 16S rRNA genes of the present specimens were deposited in GenBank for further confirmation (<ext-link xmlns:xlink="http://www.w3.org/1999/xlink" ext-link-type="uri" xlink:href="https://www.ncbi.nlm.nih.gov/nuccore/OP093560" xlink:type="simple">OP093560</ext-link>, <ext-link xmlns:xlink="http://www.w3.org/1999/xlink" ext-link-type="uri" xlink:href="https://www.ncbi.nlm.nih.gov/nuccore/OP093561" xlink:type="simple">OP093561</ext-link>, <ext-link xmlns:xlink="http://www.w3.org/1999/xlink" ext-link-type="uri" xlink:href="https://www.ncbi.nlm.nih.gov/nuccore/OP089177" xlink:type="simple">OP089177</ext-link>, <ext-link xmlns:xlink="http://www.w3.org/1999/xlink" ext-link-type="uri" xlink:href="https://www.ncbi.nlm.nih.gov/nuccore/OP089178" xlink:type="simple">OP089178</ext-link>).</p></tp:treatment-sec><tp:treatment-sec><!--Section generated to contain objects referenced in tp:taxon-treatment.--><fig id="F8134692" position="float" orientation="portrait"><object-id xmlns:xlink="http://www.w3.org/1999/xlink" content-type="arpha" xlink:type="simple">5B6E652A-081C-5A8E-A8BB-0A99354A0619</object-id><object-id xmlns:xlink="http://www.w3.org/1999/xlink" content-type="doi" xlink:type="simple">10.3897/BDJ.10.e95101.figure3</object-id><label>Figure 3.</label><caption><p><italic><tp:taxon-name><tp:taxon-name-part taxon-name-part-type="genus" reg="Nematocarcinus">Nematocarcinus</tp:taxon-name-part><tp:taxon-name-part taxon-name-part-type="species" reg="exilis">exilis</tp:taxon-name-part></tp:taxon-name></italic> (Spence-Bate, 1888), SRSIO20080316. <bold>A</bold> female, anterior part of carapace and cephalic appendages, lateral view; <bold>B</bold> female, distal part of rostrum, lateral view; <bold>C</bold> male, distal part of rostrum, lateral view; <bold>D</bold> female, pleomere 3–4, dorsal view; <bold>E</bold> female, left pleura of fifth pleomere, lateral view; <bold>F</bold> same, inner view; <bold>G</bold> female, sixth abdominal somite, ventral view; <bold>H</bold> female, telson, dorsal view. Scales: 1.0 mm.</p></caption><graphic xmlns:xlink="http://www.w3.org/1999/xlink" xlink:href="bdj-10-e95101-g003.jpg" position="float" id="oo_740914.jpg" orientation="portrait" xlink:type="simple"><uri content-type="original_file" xlink:type="simple">https://binary.pensoft.net/fig/740914</uri></graphic></fig><fig id="F8134696" position="float" orientation="portrait"><object-id xmlns:xlink="http://www.w3.org/1999/xlink" content-type="arpha" xlink:type="simple">C9F46E45-5E2D-505E-B382-72B08ECD138E</object-id><object-id xmlns:xlink="http://www.w3.org/1999/xlink" content-type="doi" xlink:type="simple">10.3897/BDJ.10.e95101.figure2</object-id><label>Figure 2.</label><caption><p>Photographs: <bold>A</bold> <italic><tp:taxon-name><tp:taxon-name-part taxon-name-part-type="genus" reg="Nematocarcinus">Nematocarcinus</tp:taxon-name-part><tp:taxon-name-part taxon-name-part-type="species" reg="evansi">evansi</tp:taxon-name-part></tp:taxon-name></italic> Burukovsky, 2000, MBM189203, female; <bold>B</bold> <italic><tp:taxon-name><tp:taxon-name-part taxon-name-part-type="genus" reg="Nematocarcinus">Nematocarcinus</tp:taxon-name-part><tp:taxon-name-part taxon-name-part-type="species" reg="undulatipes">undulatipes</tp:taxon-name-part></tp:taxon-name></italic> Spence Bate, 1888, MBM189205, female; <bold>C</bold> <italic><tp:taxon-name><tp:taxon-name-part taxon-name-part-type="genus" reg="Nematocarcinus">Nematocarcinus</tp:taxon-name-part><tp:taxon-name-part taxon-name-part-type="species" reg="exilis">exilis</tp:taxon-name-part></tp:taxon-name></italic> (Spence Bate, 1888), SRSIO20080316, female; <bold>D</bold> <italic><tp:taxon-name><tp:taxon-name-part taxon-name-part-type="genus" reg="Nematocarcinus">Nematocarcinus</tp:taxon-name-part><tp:taxon-name-part taxon-name-part-type="species" reg="exilis">exilis</tp:taxon-name-part></tp:taxon-name></italic> (Spence Bate, 1888), SRSIO20080316, male.</p></caption><graphic xmlns:xlink="http://www.w3.org/1999/xlink" xlink:href="bdj-10-e95101-g002.jpg" position="float" id="oo_756727.jpg" orientation="portrait" xlink:type="simple"><uri content-type="original_file" xlink:type="simple">https://binary.pensoft.net/fig/756727</uri></graphic></fig></tp:treatment-sec><ref-list><ref id="B8134993"><element-citation xmlns:xlink="http://www.w3.org/1999/xlink" publication-type="chapter" xlink:type="simple"><person-group person-group-type="author"><name name-style="western"><surname>Spence-Bate</surname><given-names>C. S.</given-names></name></person-group><year>1888</year><chapter-title>Report on the <tp:taxon-name><tp:taxon-name-part taxon-name-part-type="subphylum">Crustacea</tp:taxon-name-part></tp:taxon-name> Macrura collected by the H.M.S. Challenger during the years 1873-76</chapter-title><person-group person-group-type="editor"><anonymous/></person-group><source>Report on the scientific results of the voyage of H.M.S. Challenger during the years 1873–76</source><publisher-name>Johnson Reprint Corporation</publisher-name><publisher-loc>New York</publisher-loc><size units="page">942</size><uri xlink:type="simple">http://19thcenturyscience.org/HMSC/HMSC-Reports/Zool-52/htm/doc.html</uri></element-citation></ref><ref id="B8135024"><element-citation xmlns:xlink="http://www.w3.org/1999/xlink" publication-type="article" xlink:type="simple"><person-group person-group-type="author"><name name-style="western"><surname>Crosnier</surname><given-names>A.</given-names></name><name name-style="western"><surname>Forest</surname><given-names>J.</given-names></name></person-group><year>1973</year><article-title>Les crevettes profondes de l'Atlantique oriental tropical</article-title><source>Faune Trop ORSTOM</source><volume>19</volume><fpage>7</fpage><lpage>409</lpage></element-citation></ref><ref id="B8134733"><element-citation xmlns:xlink="http://www.w3.org/1999/xlink" publication-type="article" xlink:type="simple"><person-group person-group-type="author"><name name-style="western"><surname>Abello</surname><given-names>P.</given-names></name><name name-style="western"><surname>Valladares</surname><given-names>F. J.</given-names></name></person-group><year>1988</year><article-title>Bathyal decapod crustaceans of the Catalan Sea (northwestern Mediterranean)</article-title><source>Mésogée</source><volume>48</volume><fpage>97</fpage><lpage>102</lpage></element-citation></ref><ref id="B8135006"><element-citation xmlns:xlink="http://www.w3.org/1999/xlink" publication-type="article" xlink:type="simple"><person-group person-group-type="author"><name name-style="western"><surname>Turkay</surname><given-names>M.</given-names></name></person-group><year>1998</year><article-title>Notes on the Mediterranean nematocarcinid shrimps (<tp:taxon-name><tp:taxon-name-part taxon-name-part-type="subphylum">Crustacea</tp:taxon-name-part></tp:taxon-name>: <tp:taxon-name><tp:taxon-name-part taxon-name-part-type="order">Decapoda</tp:taxon-name-part></tp:taxon-name>: <tp:taxon-name><tp:taxon-name-part taxon-name-part-type="infraorder">Caridea</tp:taxon-name-part></tp:taxon-name>)</article-title><source>Journal of Natural History</source><volume>32</volume><fpage>1787</fpage><lpage>1794</lpage><pub-id pub-id-type="doi">10.1080/00222939800771291</pub-id></element-citation></ref><ref id="B8134894"><element-citation xmlns:xlink="http://www.w3.org/1999/xlink" publication-type="book" xlink:type="simple"><person-group person-group-type="author"><name name-style="western"><surname>Burukovsky</surname><given-names>R. N.</given-names></name></person-group><year>2012</year><source>Deep sea shrimps of the family <tp:taxon-name><tp:taxon-name-part taxon-name-part-type="family">Nematocarcinidae</tp:taxon-name-part></tp:taxon-name>: history of study, systematic, distribution, and biology</source><publisher-name>Prospekt Nauki</publisher-name><publisher-loc>Sankt-Peterburg</publisher-loc><size units="page">288</size><uri xlink:type="simple">https://www.studentlibrary.ru/book/ISBN9785903090815.html</uri><isbn>978–5–903090-81-5</isbn></element-citation></ref><ref id="B8135033"><element-citation xmlns:xlink="http://www.w3.org/1999/xlink" publication-type="article" xlink:type="simple"><person-group person-group-type="author"><name name-style="western"><surname>Burukovsky</surname><given-names>R. N.</given-names></name></person-group><year>2002</year><article-title>Taxonomy of shrimps of the genus <italic><tp:taxon-name><tp:taxon-name-part taxon-name-part-type="genus" reg="Nematocarcinus">Nematocarcinus</tp:taxon-name-part></tp:taxon-name></italic> (<tp:taxon-name><tp:taxon-name-part taxon-name-part-type="order">Decapoda</tp:taxon-name-part></tp:taxon-name>, <tp:taxon-name><tp:taxon-name-part taxon-name-part-type="family">Nematocarcinidae</tp:taxon-name-part></tp:taxon-name>). On <italic><tp:taxon-name><tp:taxon-name-part taxon-name-part-type="genus" reg="Nematocarcinus">N.</tp:taxon-name-part><tp:taxon-name-part taxon-name-part-type="species" reg="exilis">exilis</tp:taxon-name-part></tp:taxon-name></italic> taxonomy status</article-title><source>Zoologicheskii Zhurnal</source><volume>81</volume><fpage>940</fpage><lpage>944</lpage></element-citation></ref><ref id="B8134984"><element-citation xmlns:xlink="http://www.w3.org/1999/xlink" publication-type="article" xlink:type="simple"><person-group person-group-type="author"><name name-style="western"><surname>Komai</surname><given-names>T.</given-names></name><name name-style="western"><surname>Collins</surname><given-names>P.</given-names></name></person-group><year>2009</year><article-title>Two species of caridean shrimps (<tp:taxon-name><tp:taxon-name-part taxon-name-part-type="order">Decapoda</tp:taxon-name-part></tp:taxon-name>: <tp:taxon-name><tp:taxon-name-part taxon-name-part-type="family">Hippolytidae</tp:taxon-name-part></tp:taxon-name> and <tp:taxon-name><tp:taxon-name-part taxon-name-part-type="family">Nematocarcinidae</tp:taxon-name-part></tp:taxon-name>) newly recorded from hydrothermal vents on the Manus Basin, southwestern Pacific</article-title><source>Crustacean Research</source><volume>38</volume><fpage>28</fpage><lpage>41</lpage><pub-id pub-id-type="doi">10.18353/crustacea.38.0_28</pub-id></element-citation></ref></ref-list></tp:taxon-treatment>
