# Supplementary material for: First records of three Nematocarcinus species (Crustacea, Decapoda, Nematocarcinidae) in the deep-waters of the north-western Pacific
Source: Biodivers Data J. 2022 Nov 7;10:e95101. doi: 10.3897/BDJ.10.e95101 (PMC9836412; doi:10.3897/BDJ.10.e95101)
Supplement: XML Treatment for Nematocarcinus machaerophorus [file BDJ.10.e95101-treatment3.xml]

<!DOCTYPE tp:taxon-treatment
  PUBLIC "-//TaxonX//DTD Taxonomic Treatment Publishing DTD v0 20100105//EN" "tax-treatment-NSO.dtd">
<tp:taxon-treatment xmlns:tp="http://www.plazi.org/taxpub"><tp:treatment-meta><mixed-citation publication-type="journal"><person-group><name><surname>Gan</surname><given-names>Zhibin</given-names></name><name><surname>Li</surname><given-names>Xinzheng</given-names></name></person-group><article-title>First records of three <italic><tp:taxon-name><tp:taxon-name-part taxon-name-part-type="genus" reg="Nematocarcinus">Nematocarcinus</tp:taxon-name-part></tp:taxon-name></italic> species (<tp:taxon-name><tp:taxon-name-part taxon-name-part-type="subphylum">Crustacea</tp:taxon-name-part></tp:taxon-name>, <tp:taxon-name><tp:taxon-name-part taxon-name-part-type="order">Decapoda</tp:taxon-name-part></tp:taxon-name>, <tp:taxon-name><tp:taxon-name-part taxon-name-part-type="family">Nematocarcinidae</tp:taxon-name-part></tp:taxon-name>) in the deep-waters of the north-western Pacific</article-title><source>Biodivers Data J</source><day>07</day><month>11</month><year>2022</year><volume>10</volume><pub-id pub-id-type="doi">10.3897/BDJ.10.e95101</pub-id></mixed-citation></tp:treatment-meta><tp:nomenclature><tp:taxon-name>
            <object-id xmlns:xlink="http://www.w3.org/1999/xlink" content-type="arpha" xlink:type="simple">AB4F7160-5CD6-537C-B0EE-1A1BF2FB3426</object-id>
            <tp:taxon-name-part taxon-name-part-type="genus">Nematocarcinus</tp:taxon-name-part>
            <tp:taxon-name-part taxon-name-part-type="species">machaerophorus</tp:taxon-name-part>
            <object-id xmlns:xlink="http://www.w3.org/1999/xlink" xlink:type="simple" object-id-type="Other URL">https://www.marinespecies.org/aphia.php?p=taxdetails&amp;id=586809</object-id>
          </tp:taxon-name><tp:taxon-authority>Burukovsky, 2003</tp:taxon-authority><tp:nomenclature-citation-list><tp:nomenclature-citation><tp:taxon-name>
                <tp:taxon-name-part taxon-name-part-type="genus" reg="Nematocarcinus">Nematocarcinus</tp:taxon-name-part>
                <tp:taxon-name-part taxon-name-part-type="species" reg="machaerophorus">machaerophorus</tp:taxon-name-part>
              </tp:taxon-name><comment>: <xref ref-type="bibr" rid="B8134850">Burukovsky (2003)</xref>, p. 116–118, fig. 33; <xref ref-type="bibr" rid="B8134858">Burukovsky (2004)</xref>, p. 1183–1184; <xref ref-type="bibr" rid="B8134876">Burukovsky (2006b)</xref>, p. 1065, fig. 3a–d; <xref ref-type="bibr" rid="B8134894">Burukovsky (2012)</xref>, p. 134–136, fig. 47.</comment></tp:nomenclature-citation></tp:nomenclature-citation-list></tp:nomenclature><tp:treatment-sec sec-type="materials"><title>Materials</title><list list-type="alpha-lower" list-content="occurrences"><list-item><p><bold>Type status:</bold> <named-content xmlns:xlink="http://www.w3.org/1999/xlink" content-type="dwc:typeStatus" xlink:type="simple">Other material</named-content>. <bold>Occurrence:</bold> individualCount: <named-content xmlns:xlink="http://www.w3.org/1999/xlink" content-type="dwc:individualCount" xlink:type="simple">1</named-content>; sex: <named-content xmlns:xlink="http://www.w3.org/1999/xlink" content-type="dwc:sex" xlink:type="simple">female</named-content>; lifeStage: <named-content xmlns:xlink="http://www.w3.org/1999/xlink" content-type="dwc:lifeStage" xlink:type="simple">adult (CL 23. 5 mm)</named-content>; reproductiveCondition: <named-content xmlns:xlink="http://www.w3.org/1999/xlink" content-type="dwc:reproductiveCondition" xlink:type="simple">ovigerous</named-content>; establishmentMeans: <named-content xmlns:xlink="http://www.w3.org/1999/xlink" content-type="dwc:establishmentMeans" xlink:type="simple">wild</named-content>; preparations: <named-content xmlns:xlink="http://www.w3.org/1999/xlink" content-type="dwc:preparations" xlink:type="simple">damaged animal (ETOH), DNA extract</named-content>; disposition: <named-content xmlns:xlink="http://www.w3.org/1999/xlink" content-type="dwc:disposition" xlink:type="simple">in collection</named-content>; associatedSequences: <named-content xmlns:xlink="http://www.w3.org/1999/xlink" content-type="dwc:associatedSequences" xlink:type="simple"><ext-link ext-link-type="uri" xlink:href="https://www.ncbi.nlm.nih.gov/nuccore/OP093564" xlink:type="simple">OP093564</ext-link>, <ext-link ext-link-type="uri" xlink:href="https://www.ncbi.nlm.nih.gov/nuccore/OP089181" xlink:type="simple">OP089181</ext-link></named-content>; occurrenceID: <named-content xmlns:xlink="http://www.w3.org/1999/xlink" content-type="dwc:occurrenceID" xlink:type="simple">9466BC66-651D-5D94-B040-34418CAA2A52</named-content>; <bold>Taxon:</bold> scientificNameID: <named-content xmlns:xlink="http://www.w3.org/1999/xlink" content-type="dwc:scientificNameID" xlink:type="simple">urn:lsid:marinespecies.org:taxname:586809</named-content>; scientificName: <named-content xmlns:xlink="http://www.w3.org/1999/xlink" content-type="dwc:scientificName" xlink:type="simple"><italic><tp:taxon-name><tp:taxon-name-part taxon-name-part-type="genus" reg="Nematocarcinus">Nematocarcinus</tp:taxon-name-part><tp:taxon-name-part taxon-name-part-type="species" reg="machaerophorus">machaerophorus</tp:taxon-name-part></tp:taxon-name></italic> Burukovsky, 2003</named-content>; order: <named-content xmlns:xlink="http://www.w3.org/1999/xlink" content-type="dwc:order" xlink:type="simple"><tp:taxon-name><tp:taxon-name-part taxon-name-part-type="order">Decapoda</tp:taxon-name-part></tp:taxon-name></named-content>; family: <named-content xmlns:xlink="http://www.w3.org/1999/xlink" content-type="dwc:family" xlink:type="simple"><tp:taxon-name><tp:taxon-name-part taxon-name-part-type="family">Nematocarcinidae</tp:taxon-name-part></tp:taxon-name></named-content>; genus: <named-content xmlns:xlink="http://www.w3.org/1999/xlink" content-type="dwc:genus" xlink:type="simple"><tp:taxon-name><tp:taxon-name-part taxon-name-part-type="genus">Nematocarcinus</tp:taxon-name-part></tp:taxon-name></named-content>; specificEpithet: <named-content xmlns:xlink="http://www.w3.org/1999/xlink" content-type="dwc:specificEpithet" xlink:type="simple"><italic><tp:taxon-name><tp:taxon-name-part taxon-name-part-type="genus" reg="Nematocarcinus"/><tp:taxon-name-part taxon-name-part-type="species" reg="machaerophorus">machaerophorus</tp:taxon-name-part></tp:taxon-name></italic></named-content>; scientificNameAuthorship: <named-content xmlns:xlink="http://www.w3.org/1999/xlink" content-type="dwc:scientificNameAuthorship" xlink:type="simple">Burukovsky, 2003</named-content>; taxonomicStatus: <named-content xmlns:xlink="http://www.w3.org/1999/xlink" content-type="dwc:taxonomicStatus" xlink:type="simple">accepted</named-content>; <bold>Location:</bold> higherGeography: <named-content xmlns:xlink="http://www.w3.org/1999/xlink" content-type="dwc:higherGeography" xlink:type="simple">northwestern Pacific</named-content>; waterBody: <named-content xmlns:xlink="http://www.w3.org/1999/xlink" content-type="dwc:waterBody" xlink:type="simple">Pacific Ocean</named-content>; country: <named-content xmlns:xlink="http://www.w3.org/1999/xlink" content-type="dwc:country" xlink:type="simple">China</named-content>; countryCode: <named-content xmlns:xlink="http://www.w3.org/1999/xlink" content-type="dwc:countryCode" xlink:type="simple">China/CN</named-content>; locality: <named-content xmlns:xlink="http://www.w3.org/1999/xlink" content-type="dwc:locality" xlink:type="simple">the South China Sea</named-content>; verbatimDepth: <named-content xmlns:xlink="http://www.w3.org/1999/xlink" content-type="dwc:verbatimDepth" xlink:type="simple">811–849 m</named-content>; verbatimCoordinates: <named-content xmlns:xlink="http://www.w3.org/1999/xlink" content-type="dwc:verbatimCoordinates" xlink:type="simple"><named-content content-type="dwc:verbatimCoordinates" xlink:type="simple">15.51795°N, 110.95654°E</named-content></named-content>; <bold>Identification:</bold> identifiedBy: <named-content xmlns:xlink="http://www.w3.org/1999/xlink" content-type="dwc:identifiedBy" xlink:type="simple">Zhibin Gan</named-content>; dateIdentified: <named-content xmlns:xlink="http://www.w3.org/1999/xlink" content-type="dwc:dateIdentified" xlink:type="simple">06/01/2022</named-content>; identificationReferences: <named-content xmlns:xlink="http://www.w3.org/1999/xlink" content-type="dwc:identificationReferences" xlink:type="simple">Burukovsky, 2003, 2004, 2006b, 2012</named-content>; <bold>Event:</bold> samplingProtocol: <named-content xmlns:xlink="http://www.w3.org/1999/xlink" content-type="dwc:samplingProtocol" xlink:type="simple">Agassiz trawl</named-content>; eventDate: <named-content xmlns:xlink="http://www.w3.org/1999/xlink" content-type="dwc:eventDate" xlink:type="simple">14/06/2020</named-content>; fieldNumber: <named-content xmlns:xlink="http://www.w3.org/1999/xlink" content-type="dwc:fieldNumber" xlink:type="simple">St. AT-S59</named-content>; fieldNotes: <named-content xmlns:xlink="http://www.w3.org/1999/xlink" content-type="dwc:fieldNotes" xlink:type="simple">Coll. Xu</named-content>; <bold>Record Level:</bold> language: <named-content xmlns:xlink="http://www.w3.org/1999/xlink" content-type="dwc:language" xlink:type="simple">en</named-content>; collectionID: <named-content xmlns:xlink="http://www.w3.org/1999/xlink" content-type="dwc:collectionID" xlink:type="simple">MBM189206</named-content>; institutionCode: <named-content xmlns:xlink="http://www.w3.org/1999/xlink" content-type="dwc:institutionCode" xlink:type="simple">Marine Biological Museum ofthe Chinese Academy of Sciences (MBM)</named-content></p></list-item></list></tp:treatment-sec><tp:treatment-sec sec-type="Description"><title>Description</title><p>Body moderately slender, integument hard, surface smooth. Rostrum damaged, remaining part nearly horizontal, dorsal margin armed with nine articulated teeth, including four on rostrum proper and five on carapace posterior to orbital margin, space between teeth increasing distally; ventral margin unarmed at remaining part (Fig. <xref ref-type="fig" rid="F8134694">4</xref>A). Antennal and pterygostomian teeth well developed (Fig. <xref ref-type="fig" rid="F8134694">4</xref>A).</p><p>Eyes normally developed; cornea wider than eye stalk.</p><p>Third maxilliped not reaching distal end of scaphocerite; ultimate segment 0.75 times as long as penultimate segment, not markedly broadened at middle, without apical spinule; antepenultimate segment subequal in length to distal two segments combined, armed with six spines on lateral margin and two distal spines; exopod falling short of distal margin of antepenultimate segment.</p><p>All pereiopods lost.</p><p>Posterodorsal margin of third pleomere rounded, continuation of its sides forming an angle slightly larger than 120° (Fig. <xref ref-type="fig" rid="F8134694">4</xref>B). Pleura of fifth pleomere without bump on inner sides, terminating by a sharp tooth (Fig. <xref ref-type="fig" rid="F8134694">4</xref>C).</p><p>Ventral organ at sixth pleomere formed by two single rows of long plumose setae and two spots; setae rows cambered laterally, extending to front of spots (Fig. <xref ref-type="fig" rid="F8134694">4</xref>D); spots located on a high tubercle-blister, about 1.98–2.01 times as long as wide, distance between spots slightly larger than a half of a spot width (Fig. <xref ref-type="fig" rid="F8134694">4</xref>D).</p><p>Telson damaged.</p></tp:treatment-sec><tp:treatment-sec sec-type="Distribution"><title>Distribution</title><p>Previously only known from type locality, the Yeiao and Ua Pou Islands (Marquesas Islands Archipelago, central Pacific) at depths of 1000–1100 m (<xref ref-type="bibr" rid="B8134850">Burukovsky 2003</xref>, <xref ref-type="bibr" rid="B8134858">Burukovsky 2004</xref>, <xref ref-type="bibr" rid="B8134876">Burukovsky 2006b</xref>, <xref ref-type="bibr" rid="B8134894">Burukovsky 2012</xref>). Presently recorded from the South China Sea, north-western Pacific.</p></tp:treatment-sec><tp:treatment-sec sec-type="Remarks"><title>Remarks</title><p>Species of <italic><tp:taxon-name><tp:taxon-name-part taxon-name-part-type="genus" reg="Nematocarcinus">Nematocarcinus</tp:taxon-name-part></tp:taxon-name></italic> are difficult to identify, not only because of their excessive morphological diversity, but also because of the fragility of the pereiopods and rostrum, which are usually damaged during collection. <xref ref-type="bibr" rid="B8134814">Burukovsky (2000f)</xref>, <xref ref-type="bibr" rid="B8134823">Burukovsky (2000g)</xref> and <xref ref-type="bibr" rid="B8134894">Burukovsky (2012)</xref> proposed using the features of the tergum of the third pleomere, pleura of the fifth pleomere, distoventral organ of the sixth pleomere, the rostrum and the telson as key diagnostic characteristic markers. This greatly improved the taxonomy of <italic><tp:taxon-name><tp:taxon-name-part taxon-name-part-type="genus" reg="Nematocarcinus">Nematocarcinus</tp:taxon-name-part></tp:taxon-name></italic>. The present specimen had damaged rostrum and telson that could not be identified through morphology. Fortunately, DNA barcoding provides another efficient way to validate a species. BLAST results indicated a 98.57% match in the COI sequence between the present specimen (<ext-link xmlns:xlink="http://www.w3.org/1999/xlink" ext-link-type="uri" xlink:href="https://www.ncbi.nlm.nih.gov/nuccore/OP093564" xlink:type="simple">OP093564</ext-link>) and the holotype of <italic><tp:taxon-name><tp:taxon-name-part taxon-name-part-type="genus" reg="Nematocarcinus">N.</tp:taxon-name-part><tp:taxon-name-part taxon-name-part-type="species" reg="machaerophorus">machaerophorus</tp:taxon-name-part></tp:taxon-name></italic> Burukovsky, 2003 (<ext-link xmlns:xlink="http://www.w3.org/1999/xlink" ext-link-type="uri" xlink:href="https://www.ncbi.nlm.nih.gov/nuccore/KP759445" xlink:type="simple">KP759445</ext-link>, MNHN-IU-2011-5629), in which only seven nucleotide sites differed. The COI genetic distance between present specimen and the holotype of <italic><tp:taxon-name><tp:taxon-name-part taxon-name-part-type="genus" reg="Nematocarcinus">N.</tp:taxon-name-part><tp:taxon-name-part taxon-name-part-type="species" reg="machaerophorus">machaerophorus</tp:taxon-name-part></tp:taxon-name></italic> (<ext-link xmlns:xlink="http://www.w3.org/1999/xlink" ext-link-type="uri" xlink:href="https://www.ncbi.nlm.nih.gov/nuccore/KP759445" xlink:type="simple">KP759445</ext-link>, MNHN-IU-2011-5629) is 1.8%. The 16S rRNA sequence (<ext-link xmlns:xlink="http://www.w3.org/1999/xlink" ext-link-type="uri" xlink:href="https://www.ncbi.nlm.nih.gov/nuccore/OP089181" xlink:type="simple">OP089181</ext-link>) was identical to that of the holotype of <italic><tp:taxon-name><tp:taxon-name-part taxon-name-part-type="genus" reg="Nematocarcinus">N.</tp:taxon-name-part><tp:taxon-name-part taxon-name-part-type="species" reg="machaerophorus">machaerophorus</tp:taxon-name-part></tp:taxon-name></italic> (<ext-link xmlns:xlink="http://www.w3.org/1999/xlink" ext-link-type="uri" xlink:href="https://www.ncbi.nlm.nih.gov/nuccore/KP725571" xlink:type="simple">KP725571</ext-link>, MNHN-IU-2011-5629). Furthermore, the preserved characteristics of the present specimen, such as the tergum of the third pleomere, the pleura of the fifth pleomere and the distoventral organ, match those of <italic><tp:taxon-name><tp:taxon-name-part taxon-name-part-type="genus" reg="Nematocarcinus">N.</tp:taxon-name-part><tp:taxon-name-part taxon-name-part-type="species" reg="machaerophorus">machaerophorus</tp:taxon-name-part></tp:taxon-name></italic>, particularly the distoventral organ located on a high tubercle blister of the sixth pleomere. Its setae rows and spots exhibit a similar arrangement to that of the holotype (<xref ref-type="bibr" rid="B8134858">Burukovsky 2004</xref>, <xref ref-type="bibr" rid="B8134876">Burukovsky 2006b</xref>, <xref ref-type="bibr" rid="B8134894">Burukovsky 2012</xref>).</p></tp:treatment-sec><tp:treatment-sec><!--Section generated to contain objects referenced in tp:taxon-treatment.--><fig id="F8134694" position="float" orientation="portrait"><object-id xmlns:xlink="http://www.w3.org/1999/xlink" content-type="arpha" xlink:type="simple">5E185506-FB37-5E63-9140-410BEB9BE588</object-id><object-id xmlns:xlink="http://www.w3.org/1999/xlink" content-type="doi" xlink:type="simple">10.3897/BDJ.10.e95101.figure4</object-id><label>Figure 4.</label><caption><p><italic><tp:taxon-name><tp:taxon-name-part taxon-name-part-type="genus" reg="Nematocarcinus">Nematocarcinus</tp:taxon-name-part><tp:taxon-name-part taxon-name-part-type="species" reg="machaerophorus">machaerophorus</tp:taxon-name-part></tp:taxon-name></italic> Burukovsky, 2003, MBM189206, female. <bold>A</bold> anterior part of carapace and cephalic appendages, lateral view; <bold>B</bold> pleomere 3–4, dorsal view; <bold>C</bold> right pleura of fifth pleomere, lateral view; <bold>D</bold> sixth abdominal somite, ventral view. Scales: 1.0 mm.</p></caption><graphic xmlns:xlink="http://www.w3.org/1999/xlink" xlink:href="bdj-10-e95101-g004.jpg" position="float" id="oo_740915.jpg" orientation="portrait" xlink:type="simple"><uri content-type="original_file" xlink:type="simple">https://binary.pensoft.net/fig/740915</uri></graphic></fig></tp:treatment-sec><ref-list><ref id="B8134850"><element-citation xmlns:xlink="http://www.w3.org/1999/xlink" publication-type="book" xlink:type="simple"><person-group person-group-type="author"><name name-style="western"><surname>Burukovsky</surname><given-names>R. N.</given-names></name></person-group><year>2003</year><source>Shrimps of the family <tp:taxon-name><tp:taxon-name-part taxon-name-part-type="family">Nematocarcinidae</tp:taxon-name-part></tp:taxon-name></source><publisher-name>Kaliningrad Izdatelistovo KGGU</publisher-name><publisher-loc>Kaliningrad</publisher-loc><size units="page">250</size></element-citation></ref><ref id="B8134858"><element-citation xmlns:xlink="http://www.w3.org/1999/xlink" publication-type="article" xlink:type="simple"><person-group person-group-type="author"><name name-style="western"><surname>Burukovsky</surname><given-names>R. N.</given-names></name></person-group><year>2004</year><article-title>Taxonomy of <italic><tp:taxon-name><tp:taxon-name-part taxon-name-part-type="genus" reg="Nematocarcinus">Nematocarcinus</tp:taxon-name-part></tp:taxon-name></italic> (<tp:taxon-name><tp:taxon-name-part taxon-name-part-type="order">Decapoda</tp:taxon-name-part></tp:taxon-name>, <tp:taxon-name><tp:taxon-name-part taxon-name-part-type="family">Nematocarcinidae</tp:taxon-name-part></tp:taxon-name>). Description of <italic><tp:taxon-name><tp:taxon-name-part taxon-name-part-type="genus" reg="Nematocarcinus">N.</tp:taxon-name-part><tp:taxon-name-part taxon-name-part-type="species" reg="machaerophorus">machaerophorus</tp:taxon-name-part></tp:taxon-name></italic> sp. n. from Marquesas Islands</article-title><source>Zoologicheskii Zhurnal</source><volume>83</volume><fpage>1181</fpage><lpage>1184</lpage></element-citation></ref><ref id="B8134876"><element-citation xmlns:xlink="http://www.w3.org/1999/xlink" publication-type="article" xlink:type="simple"><person-group person-group-type="author"><name name-style="western"><surname>Burukovsky</surname><given-names>R. N.</given-names></name></person-group><year>2006</year><article-title>Taxonomy of <italic><tp:taxon-name><tp:taxon-name-part taxon-name-part-type="genus" reg="Nematocarcinus">Nematocarcinus</tp:taxon-name-part></tp:taxon-name></italic> (<tp:taxon-name><tp:taxon-name-part taxon-name-part-type="order">Decapoda</tp:taxon-name-part></tp:taxon-name>, <tp:taxon-name><tp:taxon-name-part taxon-name-part-type="family">Nematocarcinidae</tp:taxon-name-part></tp:taxon-name>). Species from waters off the Marquesas Islands</article-title><source>Zoologicheskii Zhurnal</source><volume>85</volume><fpage>1060</fpage><lpage>1066</lpage></element-citation></ref><ref id="B8134894"><element-citation xmlns:xlink="http://www.w3.org/1999/xlink" publication-type="book" xlink:type="simple"><person-group person-group-type="author"><name name-style="western"><surname>Burukovsky</surname><given-names>R. N.</given-names></name></person-group><year>2012</year><source>Deep sea shrimps of the family <tp:taxon-name><tp:taxon-name-part taxon-name-part-type="family">Nematocarcinidae</tp:taxon-name-part></tp:taxon-name>: history of study, systematic, distribution, and biology</source><publisher-name>Prospekt Nauki</publisher-name><publisher-loc>Sankt-Peterburg</publisher-loc><size units="page">288</size><uri xlink:type="simple">https://www.studentlibrary.ru/book/ISBN9785903090815.html</uri><isbn>978–5–903090-81-5</isbn></element-citation></ref><ref id="B8134814"><element-citation xmlns:xlink="http://www.w3.org/1999/xlink" publication-type="article" xlink:type="simple"><person-group person-group-type="author"><name name-style="western"><surname>Burukovsky</surname><given-names>R. N.</given-names></name></person-group><year>2000</year><article-title>Taxonomy of shrimps from the genus <italic><tp:taxon-name><tp:taxon-name-part taxon-name-part-type="genus" reg="Nematocarcinus">Nematocarcinus</tp:taxon-name-part></tp:taxon-name></italic> (<tp:taxon-name><tp:taxon-name-part taxon-name-part-type="subphylum">Crustacea</tp:taxon-name-part></tp:taxon-name>, <tp:taxon-name><tp:taxon-name-part taxon-name-part-type="order">Decapoda</tp:taxon-name-part></tp:taxon-name>, <tp:taxon-name><tp:taxon-name-part taxon-name-part-type="family">Nematocarcinidae</tp:taxon-name-part></tp:taxon-name>) 1. Description of disto-ventral organ and revision of <italic><tp:taxon-name><tp:taxon-name-part taxon-name-part-type="genus" reg="Nematocarcinus">N.</tp:taxon-name-part><tp:taxon-name-part taxon-name-part-type="species" reg="productus">productus</tp:taxon-name-part></tp:taxon-name></italic>, <italic><tp:taxon-name><tp:taxon-name-part taxon-name-part-type="genus" reg="Nematocarcinus">N.</tp:taxon-name-part><tp:taxon-name-part taxon-name-part-type="species" reg="tenuipes">tenuipes</tp:taxon-name-part></tp:taxon-name></italic>, <italic><tp:taxon-name><tp:taxon-name-part taxon-name-part-type="genus" reg="Nematocarcinus">N.</tp:taxon-name-part><tp:taxon-name-part taxon-name-part-type="species" reg="intermedius">intermedius</tp:taxon-name-part></tp:taxon-name></italic>, <italic><tp:taxon-name><tp:taxon-name-part taxon-name-part-type="genus" reg="Nematocarcinus">N.</tp:taxon-name-part><tp:taxon-name-part taxon-name-part-type="species" reg="parvidentatus">parvidentatus</tp:taxon-name-part></tp:taxon-name></italic>, <italic><tp:taxon-name><tp:taxon-name-part taxon-name-part-type="genus" reg="Nematocarcinus">N.</tp:taxon-name-part><tp:taxon-name-part taxon-name-part-type="species" reg="longirostris">longirostris</tp:taxon-name-part></tp:taxon-name></italic> and <italic><tp:taxon-name><tp:taxon-name-part taxon-name-part-type="genus" reg="Nematocarcinus">N.</tp:taxon-name-part><tp:taxon-name-part taxon-name-part-type="species" reg="proximatus">proximatus</tp:taxon-name-part></tp:taxon-name></italic></article-title><source>Zooologicheskii Zhurnal</source><volume>79</volume><fpage>161</fpage><lpage>170</lpage></element-citation></ref><ref id="B8134823"><element-citation xmlns:xlink="http://www.w3.org/1999/xlink" publication-type="article" xlink:type="simple"><person-group person-group-type="author"><name name-style="western"><surname>Burukovsky</surname><given-names>R. N.</given-names></name></person-group><year>2000</year><article-title>Taxonomy of <italic><tp:taxon-name><tp:taxon-name-part taxon-name-part-type="genus" reg="Nematocarcinus">Nematocarcinus</tp:taxon-name-part></tp:taxon-name></italic> (<tp:taxon-name><tp:taxon-name-part taxon-name-part-type="order">Decapoda</tp:taxon-name-part></tp:taxon-name>, <tp:taxon-name><tp:taxon-name-part taxon-name-part-type="family">Nematocarcinidae</tp:taxon-name-part></tp:taxon-name>). 8. Structure of distoventral organ in some eastern Atlantic species</article-title><source>Zoologicheskii Zhurnal</source><volume>79</volume><fpage>1</fpage><lpage>4</lpage></element-citation></ref></ref-list></tp:taxon-treatment>
